# Supplementary material for: The Way Calories Are Displayed on Restaurant Menus May Not Affect Calorie Intake: Evidence from an Online Experiment
Source: Nutrients. 2025 Nov 21;17(23):3642. doi: 10.3390/nu17233642 (PMC12693276; doi:10.3390/nu17233642)
Supplement: Supplementary file 1 [file nutrients-17-03642-s001.zip]

Archive with 1 entries (1 files):
- nutrients-3976685-supplementary-revised.pdf
